# Supplementary material for: Differential activation of a frontoparietal network explains population-level differences in statistical learning from speech
Source: PLoS Biol. 2022 Jul 6;20(7):e3001712. doi: 10.1371/journal.pbio.3001712 (PMC9292101; doi:10.1371/journal.pbio.3001712)
Supplement: S1 Data — (CSV) [file pbio.3001712.s004.csv]

plvSSSt	plvAS
0.544165230766736	0.401283085732555
0.614700102452588	0.664692795052257
0.834990078535579	0.740374903297938
0.232034454976424	0.244522962160463
0.316628183584078	0.492065053443797
0.471924777914583	0.307039177943207
0.588420319416515	0.696922724708187
0.561991811740286	0.460585552138866
0.194380821447651	0.233886645527563
0.237677317453624	0.222816038325147
0.321367480970584	0.309441641874308
0.314588033736142	0.342470991603904
0.713134290743026	0.542267688650024
0.436514097235177	0.446095201646806
0.30712940945393	0.18958066264293
0.690309640408159	0.701475918677694
0.725503329600032	0.601463728556586
0.332190042051777	0.23015948503886
0.622326431055407	0.536238360157201
0.393279115990215	0.251061597048241
0.648819116652425	0.286753919294699
0.459339637403561	0.47733754307011
0.211566677996067	0.37347657252998
0.442884657117941	0.468635241399976
0.480966694387373	0.272931592368573
0.169212002822191	0.155782939672038
0.789923403247931	0.318283418986024
0.18008369960651	0.379377436863501
0.418768268836778	0.279409783364311
0.211137113416475	0.480239829482984
0.255504543933114	0.16151877660679
0.2358036152733	0.245287717675531
0.589185544133359	0.485967614028008
0.628514744277808	0.619751264378603
0.602151662299081	0.454165548121985
0.552803185011635	0.2338194019137
0.417834571486594	0.262661044840984
0.843242296185086	0.797412598566149
0.681919685517507	0.593157347209475
0.80840786715637	0.483797688782847
0.857209573199506	0.802017493712318
0.24368639223691	0.274154196386705
0.459975750136141	0.485288310281627
0.88004873187495	0.821034207109925
0.184341326631008	0.239979847322098
0.274702820579501	0.228096407983913
0.235442543907028	0.186760344466897
0.291274421423757	0.180311482886045
0.417990605594914	0.172445153514416
0.717965981663827	0.570647982437445
0.204248929518917	0.255948962567102
0.715889756852948	0.462824527276257
0.322478325047791	0.265123468074919
0.73198111689335	0.457595787716166
0.63762138216723	0.623585669423822
