# Supplementary material for: Differential activation of a frontoparietal network explains population-level differences in statistical learning from speech
Source: PLoS Biol. 2022 Jul 6;20(7):e3001712. doi: 10.1371/journal.pbio.3001712 (PMC9292101; doi:10.1371/journal.pbio.3001712)
Supplement: S3 Data — (CSV) [file pbio.3001712.s006.csv]

	HL	Medial Frontal Executive with Audit	cerebellar	AudioMotor	Language	Right Insula	DMN	Right Language	SensoriMotor	SensoriParietal	Fronto Parietal	Bilateral Language DMN	Hipocampal	SL learning	SpeechSynchASblock
1	1	0.036687	0.048751	0.044395	0.10191	0.028843	-0.049411	0.096754	-0.0052138	0.0096744	0.05422	0.0056078	-0.009585	0.75	0.3915
2	1	-0.0019225	-0.022369	0.077085	0.11139	0.13153	0.051379	0.16803	0.01562	0.049651	0.064173	NaN	-0.0023813	0.6875	0.6573
3	1	0.10834	NaN	-0.0041979	0.12338	-0.026502	-0.017652	0.0645	0.013124	0.058826	0.092689	0.067987	0.0082575	1	0.6524
4	1	-0.019879	-0.076131	0.055125	0.08011	0.11582	-0.00043362	0.11852	NaN	0.15974	0.13553	0.025327	0.002911	0.625	0.7029
5	1	-0.015487	0.02746	0.034555	0.067751	-0.087425	-0.015962	NaN	-0.026668	0.012722	0.069966	-0.03825	0.00037921	0.75	0.5993
6	1	0.088461	-0.070816	0.040713	0.12231	NaN	NaN	0.14538	-0.00048473	-0.057597	0.071831	-0.00016103	-0.010609	0.875	0.8302
7	1	0.0011647	-0.0030547	-0.028192	0.045119	-0.030047	0.01935	0.011737	-0.00761	0.055605	0.030905	-0.018123	-0.016204	0.8125	0.3626
8	1	0.023011	0.058677	0.021752	0.045022	0.028653	0.034582	0.097096	-0.027204	0.025898	0.011623	0.034583	-0.010365	0.625	0.49
9	1	-0.04042	0.011738	0.036665	0.073086	0.018482	-0.0063106	0.038582	-0.017803	-0.023783	0.038766	-0.015959	0.0042418	0.8125	0.5591
10	1	-0.022574	0.046967	NaN	0.10362	-0.086481	0.092544	0.15802	-0.044079	0.12158	0.087141	-0.023054	-0.016329	1	0.6609
11	1	0.032876	0.070784	0.0053026	0.045764	-0.046781	0.018102	0.08884	0.0026432	-0.043209	-0.030287	-0.0097291	0.010476	0.6875	0.5951
12	1	-0.019133	0.088768	0.05691	0.039751	0.071644	0.078412	0.073279	-0.0020365	0.090654	0.1072	-0.028326	-0.0082985	0.625	0.6420
13	1	-0.026039	0.0033848	0.021219	0.081679	0.030526	-0.048796	0.087291	0.0066814	-0.032013	0.021769	-0.068226	-0.028402	0.625	0.7998
14	1	NaN	0.11949	0.054723	0.033538	0.043618	-0.014316	0.049495	-0.021034	NaN	NaN	-0.0034951	NaN	0.6875	0.7313
15	1	-0.041453	0.013713	0.044194	0.12946	0.052775	0.049739	0.16279	-0.0026487	0.058666	0.17481	0.014806	0.0082126	0.5	0.7768
16	1	0.075123	-0.079158	-0.014322	0.0072778	0.0021919	0.05911	0.076358	0.029355	0.085481	0.0753	-0.034193	-0.013041	0.6875	0.6351
17	1	-0.048163	0.035444	0.017517	0.14024	-0.0061229	-0.030725	0.10364	-0.0076547	-0.029672	0.034062	-0.060131	-0.00093183	0.5625	0.5332
18	1	0.052223	-0.022835	0.0050973	0.025316	0.0051371	-0.045238	0.03964	0.013418	-0.013557	0.018853	-0.013958	-0.005529	0.4375	0.4898
19	1	0.029544	-0.039256	0.010469	0.051401	0.021811	0.032114	0.10022	0.025056	0.079752	0.089615	0.012275	-0.012728	0.8125	0.7686
20	0	-0.009462	0.069608	NaN	0.14692	0.13916	0.065742	0.16479	0.016437	0.03064	0.14275	0.027907	0.0099668	0.75	0.2034
21	0	0.10371	-0.092971	0.017041	0.12134	-0.096069	0.0085903	0.12119	0.02149	0.086051	0.1241	0.0010819	-0.043987	0.4375	0.3504
22	0	-0.043019	0.072795	0.026231	0.064705	-0.030124	0.034057	0.023339	-0.037995	-0.059981	-0.013779	0.0064323	0.013453	0.625	0.3304
23	0	0.014067	0.037785	0.019711	0.044165	-0.05388	0.057917	0.087892	-0.01856	-0.0088841	-0.038851	0.016531	-0.0075859	0.4375	0.2803
24	0	-0.04787	0.013472	0.026423	0.058266	0.067982	0.032752	0.058523	0.0079905	0.022796	0.013884	-0.022228	0.004746	0.5	0.3492
25	0	-0.047811	0.075021	0.018713	0.010545	0.072985	0.02339	0.07019	-0.018929	0.043999	-0.036134	-0.015224	-0.0047268	0.8125	0.2503
26	0	-0.01608	-0.12244	-0.014694	0.084135	0.084471	0.10231	0.21753	-0.027232	NaN	0.11901	-0.013478	-0.039639	0.75	0.4757
27	0	0.040762	-0.016678	-0.015254	0.080579	-0.033243	0.038588	0.13598	-0.043795	-0.076575	0.0020227	0.012446	-0.0052651	0.375	0.1757
28	0	0.097192	-0.10594	0.022748	0.10725	-0.062764	0.02172	0.024504	0.017495	0.087224	0.11679	-0.036588	0.0073493	0.6875	0.3581
29	0	0.0052659	0.12966	0.043986	0.090302	0.044098	0.017084	0.10545	0.027423	-0.029235	0.13912	-0.031231	0.0089171	0.75	0.2056
30	0	-0.062799	-0.075644	0.029521	0.067138	0.12225	-0.016239	0.1389	NaN	0.014767	0.051192	0.018197	0.03206	0.625	0.1995
31	0	-0.014458	0.018684	0.014256	0.0054893	0.055686	-0.028114	0.078925	-0.004035	-0.064482	-0.015206	-0.0065296	0.0092472	0.65	0.3108
32	0	-0.037311	-0.026432	-0.0077867	0.068154	0.05106	-0.030256	0.11886	0.020157	-0.011167	0.024196	-0.024746	0.0044854	0.875	0.2367
33	0	0.047598	0.020539	0.015073	0.14094	0.024164	-0.030467	0.072784	-0.0054021	-0.023606	0.026565	-0.054238	-0.0067858	0.625	0.1991
34	0	0.043287	0.011527	0.006657	0.0090584	-0.012102	-0.045834	0.025576	-0.016946	-0.027883	0.027069	-0.045417	-0.037117	0.5625	0.1651
35	0	-0.049116	0.089951	-0.0068483	NaN	0.032285	-0.040905	0.00083647	-0.056095	NaN	NaN	-0.081441	0.003922	0.4375	0.2180
36	0	-0.011732	-0.0073336	Nan	0.046323	-0.13734	-0.067151	0.005601	-0.035854	-0.14026	-0.12452	-0.033527	-0.0096241	0.8125	0.2194
37	0	0.0024013	-0.087358	-0.014848	0.055409	0.044476	0.083711	0.10885	-0.01549	0.05344	0.027655	-0.0059909	-0.019824	0.5625	0.3492
38	0	NaN	NaN	0.035801	0.028826	NaN	0.056292	NaN	-0.064672	-0.016491	-0.069326	-0.055966	0.036609	0.75	0.2793
39	0	-0.0087406	0.0076061	0.028192	0.0048151	0.017777	0.0078925	0.022295	0.038296	0.043365	0.031344	-0.075564	-0.021489	0.5625	0.2235
40	0	0.043881	-0.098976	0.024431	0.00871	-0.054053	0.040671	0.061287	-0.029604	0.056782	-0.016331	0.011548	-0.0006933	0.5	0.2907
41	0	-0.0040739	0.102	-0.017747	0.076896	-0.091968	0.036796	0.071803	-0.032175	-0.062214	-0.097379	0.038852	-0.0092856	0.5625	0.2304
