# Supplementary material for: Differential activation of a frontoparietal network explains population-level differences in statistical learning from speech
Source: PLoS Biol. 2022 Jul 6;20(7):e3001712. doi: 10.1371/journal.pbio.3001712 (PMC9292101; doi:10.1371/journal.pbio.3001712)
Supplement: S5 Data — (CSV) [file pbio.3001712.s008.csv]

SSStest	AS_block
0.391468207	0.676623621
0.203358697	0.212527009
0.349668614	0.232753817
0.657267539	0.628000261
0.330401685	0.331633847
0.650372977	0.84142962
0.271724887	0.292001765
0.349192919	0.319002763
0.692583664	0.908368612
0.250313756	0.361983018
0.475684776	0.254707124
0.599257501	0.697786431
0.178720573	0.221732106
0.830202307	0.665092841
0.358138418	0.214403529
0.205611736	0.176718652
0.199514258	0.216798719
0.362592107	0.694352587
0.489969653	0.599446018
0.559082713	0.651106952
0.310767236	0.171259303
0.660886875	0.638009408
0.236665635	0.278050434
0.192761916	0.293687796
0.595137222	0.704647265
0.641970131	0.71565747
0.405522834	0.59725617
0.799784712	0.65894511
0.164499734	0.302337226
0.731348682	0.692031806
0.218034121	0.221679187
0.219432757	0.316477759
0.444281049	0.378566807
0.779343617	0.846467649
0.635063659	0.599423207
0.442291526	0.651568786
0.349240821	0.26086721
0.279340963	0.271096349
0.533172939	0.621656939
0.223468127	0.280936087
0.278311605	0.349921605
0.230368763	0.346031329
0.489783611	0.713576864
0.768618708	0.797426561
