# Supplementary material for: Differential activation of a frontoparietal network explains population-level differences in statistical learning from speech
Source: PLoS Biol. 2022 Jul 6;20(7):e3001712. doi: 10.1371/journal.pbio.3001712 (PMC9292101; doi:10.1371/journal.pbio.3001712)
Supplement: S6 Data — (CSV) [file pbio.3001712.s009.csv]

subject	group	condition	resp
1	1	0	0
1	1	0	1
1	1	0	1
1	1	0	1
1	1	0	1
1	1	0	1
1	1	0	1
1	1	0	0
1	1	0	1
1	1	0	1
1	1	0	1
1	1	0	0
1	1	0	1
1	1	0	1
1	1	0	0
1	1	0	1
1	1	1	0
1	1	1	1
1	1	1	0
1	1	1	1
1	1	1	1
1	1	1	1
1	1	1	0
1	1	1	1
1	1	1	0
1	1	1	1
1	1	1	1
1	1	1	1
1	1	1	1
1	1	1	0
1	1	1	1
1	1	1	1
3	0	0	0
3	0	0	0
3	0	0	1
3	0	0	0
3	0	0	0
3	0	0	1
3	0	0	1
3	0	0	0
3	0	0	0
3	0	0	1
3	0	0	1
3	0	0	0
3	0	0	0
3	0	0	0
3	0	0	1
3	0	0	1
3	0	1	1
3	0	1	1
3	0	1	0
3	0	1	0
3	0	1	0
3	0	1	0
3	0	1	0
3	0	1	1
3	0	1	1
3	0	1	1
3	0	1	0
3	0	1	1
3	0	1	1
3	0	1	1
3	0	1	0
3	0	1	1
4	1	0	0
4	1	0	0
4	1	0	1
4	1	0	1
4	1	0	1
4	1	0	1
4	1	0	0
4	1	0	1
4	1	0	1
4	1	0	0
4	1	0	0
4	1	0	1
4	1	0	1
4	1	0	1
4	1	0	1
4	1	0	1
4	1	1	0
4	1	1	1
4	1	1	1
4	1	1	1
4	1	1	1
4	1	1	1
4	1	1	1
4	1	1	1
4	1	1	1
4	1	1	1
4	1	1	1
4	1	1	1
4	1	1	1
4	1	1	1
4	1	1	1
4	1	1	0
5	0	0	1
5	0	0	1
5	0	0	1
5	0	0	0
5	0	0	1
5	0	0	1
5	0	0	0
5	0	0	1
5	0	0	0
5	0	0	0
5	0	0	1
5	0	0	0
5	0	0	1
5	0	0	0
5	0	0	1
5	0	0	1
5	0	1	0
5	0	1	1
5	0	1	1
5	0	1	1
5	0	1	1
5	0	1	1
5	0	1	1
5	0	1	1
5	0	1	1
5	0	1	0
5	0	1	1
5	0	1	1
5	0	1	0
5	0	1	0
5	0	1	1
5	0	1	1
6	1	0	1
6	1	0	1
6	1	0	1
6	1	0	1
6	1	0	1
6	1	0	1
6	1	0	1
6	1	0	1
6	1	0	1
6	1	0	1
6	1	0	1
6	1	0	1
6	1	0	1
6	1	0	1
6	1	0	1
6	1	0	1
6	1	1	1
6	1	1	1
6	1	1	1
6	1	1	1
6	1	1	1
6	1	1	0
6	1	1	1
6	1	1	1
6	1	1	1
6	1	1	0
6	1	1	1
6	1	1	0
6	1	1	0
6	1	1	1
6	1	1	1
6	1	1	0
7	0	0	1
7	0	0	0
7	0	0	0
7	0	0	0
7	0	0	0
7	0	0	0
7	0	0	0
7	0	0	1
7	0	0	1
7	0	0	1
7	0	0	0
7	0	0	1
7	0	0	1
7	0	0	1
7	0	0	0
7	0	0	0
7	0	1	0
7	0	1	1
7	0	1	0
7	0	1	0
7	0	1	1
7	0	1	0
7	0	1	0
7	0	1	0
7	0	1	1
7	0	1	0
7	0	1	0
7	0	1	1
7	0	1	0
7	0	1	0
7	0	1	1
7	0	1	1
8	0	0	0
8	0	0	1
8	0	0	0
8	0	0	0
8	0	0	1
8	0	0	0
8	0	0	1
8	0	0	0
8	0	0	1
8	0	0	0
8	0	0	0
8	0	0	1
8	0	0	1
8	0	0	1
8	0	0	1
8	0	0	0
8	0	1	0
8	0	1	0
8	0	1	0
8	0	1	1
8	0	1	0
8	0	1	0
8	0	1	0
8	0	1	0
8	0	1	1
8	0	1	0
8	0	1	0
8	0	1	0
8	0	1	0
8	0	1	0
8	0	1	1
8	0	1	0
9	1	0	1
9	1	0	0
9	1	0	1
9	1	0	1
9	1	0	1
9	1	0	0
9	1	0	1
9	1	0	0
9	1	0	1
9	1	0	0
9	1	0	0
9	1	0	1
9	1	0	1
9	1	0	1
9	1	0	0
9	1	0	1
9	1	1	1
9	1	1	1
9	1	1	0
9	1	1	1
9	1	1	1
9	1	1	0
9	1	1	1
9	1	1	1
9	1	1	1
9	1	1	0
9	1	1	0
9	1	1	0
9	1	1	1
9	1	1	0
9	1	1	0
9	1	1	1
10	0	0	1
10	0	0	1
10	0	0	1
10	0	0	1
10	0	0	0
10	0	0	1
10	0	0	1
10	0	0	1
10	0	0	1
10	0	0	1
10	0	0	1
10	0	0	1
10	0	0	1
10	0	0	0
10	0	0	1
10	0	0	0
10	0	1	1
10	0	1	0
10	0	1	1
10	0	1	0
10	0	1	0
10	0	1	1
10	0	1	0
10	0	1	1
10	0	1	1
10	0	1	1
10	0	1	0
10	0	1	1
10	0	1	0
10	0	1	1
10	0	1	1
10	0	1	1
11	0	0	1
11	0	0	0
11	0	0	1
11	0	0	1
11	0	0	0
11	0	0	0
11	0	0	1
11	0	0	1
11	0	0	0
11	0	0	1
11	0	0	1
11	0	0	1
11	0	0	1
11	0	0	1
11	0	0	1
11	0	0	1
11	0	1	1
11	0	1	1
11	0	1	0
11	0	1	1
11	0	1	0
11	0	1	1
11	0	1	1
11	0	1	1
11	0	1	1
11	0	1	1
11	0	1	1
11	0	1	1
11	0	1	1
11	0	1	1
11	0	1	1
11	0	1	1
12	1	0	1
12	1	0	0
12	1	0	1
12	1	0	0
12	1	0	1
12	1	0	1
12	1	0	0
12	1	0	0
12	1	0	1
12	1	0	1
12	1	0	1
12	1	0	1
12	1	0	1
12	1	0	1
12	1	0	1
12	1	0	1
12	1	1	1
12	1	1	0
12	1	1	1
12	1	1	1
12	1	1	0
12	1	1	1
12	1	1	1
12	1	1	1
12	1	1	1
12	1	1	1
12	1	1	1
12	1	1	1
12	1	1	0
12	1	1	1
12	1	1	1
12	1	1	0
13	0	0	0
13	0	0	0
13	0	0	0
13	0	0	1
13	0	0	0
13	0	0	1
13	0	0	0
13	0	0	1
13	0	0	1
13	0	0	0
13	0	0	1
13	0	0	0
13	0	0	0
13	0	0	0
13	0	0	0
13	0	0	1
13	0	1	1
13	0	1	1
13	0	1	1
13	0	1	0
13	0	1	1
13	0	1	0
13	0	1	0
13	0	1	0
13	0	1	1
13	0	1	1
13	0	1	1
13	0	1	1
13	0	1	0
13	0	1	0
13	0	1	1
13	0	1	0
14	1	0	0
14	1	0	1
14	1	0	1
14	1	0	1
14	1	0	1
14	1	0	1
14	1	0	1
14	1	0	1
14	1	0	0
14	1	0	1
14	1	0	0
14	1	0	1
14	1	0	0
14	1	0	1
14	1	0	0
14	1	0	1
14	1	1	1
14	1	1	0
14	1	1	1
14	1	1	0
14	1	1	0
14	1	1	1
14	1	1	0
14	1	1	1
14	1	1	0
14	1	1	0
14	1	1	0
14	1	1	0
14	1	1	1
14	1	1	1
14	1	1	1
14	1	1	0
15	0	0	1
15	0	0	0
15	0	0	1
15	0	0	1
15	0	0	1
15	0	0	0
15	0	0	1
15	0	0	1
15	0	0	1
15	0	0	0
15	0	0	0
15	0	0	1
15	0	0	1
15	0	0	0
15	0	0	1
15	0	0	1
15	0	1	1
15	0	1	1
15	0	1	0
15	0	1	1
15	0	1	0
15	0	1	0
15	0	1	1
15	0	1	1
15	0	1	1
15	0	1	0
15	0	1	1
15	0	1	0
15	0	1	0
15	0	1	1
15	0	1	1
15	0	1	1
16	0	0	1
16	0	0	1
16	0	0	1
16	0	0	0
16	0	0	1
16	0	0	1
16	0	0	1
16	0	0	1
16	0	0	0
16	0	0	1
16	0	0	0
16	0	0	1
16	0	0	0
16	0	0	1
16	0	0	1
16	0	0	1
16	0	1	1
16	0	1	1
16	0	1	1
16	0	1	0
16	0	1	1
16	0	1	1
16	0	1	1
16	0	1	0
16	0	1	1
16	0	1	1
16	0	1	0
16	0	1	1
16	0	1	0
16	0	1	1
16	0	1	0
16	0	1	1
17	0	0	0
17	0	0	1
17	0	0	1
17	0	0	1
17	0	0	0
17	0	0	1
17	0	0	1
17	0	0	1
17	0	0	0
17	0	0	1
17	0	0	0
17	0	0	1
17	0	0	1
17	0	0	0
17	0	0	0
17	0	0	1
17	0	1	0
17	0	1	0
17	0	1	0
17	0	1	1
17	0	1	0
17	0	1	0
17	0	1	1
17	0	1	1
17	0	1	0
17	0	1	1
17	0	1	1
17	0	1	0
17	0	1	0
17	0	1	1
17	0	1	0
17	0	1	0
18	1	0	1
18	1	0	1
18	1	0	1
18	1	0	1
18	1	0	1
18	1	0	1
18	1	0	1
18	1	0	0
18	1	0	1
18	1	0	1
18	1	0	1
18	1	0	1
18	1	0	1
18	1	0	1
18	1	0	0
18	1	0	0
18	1	1	0
18	1	1	1
18	1	1	0
18	1	1	1
18	1	1	0
18	1	1	0
18	1	1	1
18	1	1	1
18	1	1	1
18	1	1	1
18	1	1	1
18	1	1	1
18	1	1	1
18	1	1	1
18	1	1	1
18	1	1	1
19	1	0	1
19	1	0	1
19	1	0	1
19	1	0	0
19	1	0	0
19	1	0	1
19	1	0	1
19	1	0	1
19	1	0	1
19	1	0	0
19	1	0	0
19	1	0	1
19	1	0	1
19	1	0	1
19	1	0	0
19	1	0	0
19	1	1	1
19	1	1	0
19	1	1	1
19	1	1	0
19	1	1	1
19	1	1	0
19	1	1	0
19	1	1	0
19	1	1	0
19	1	1	1
19	1	1	0
19	1	1	0
19	1	1	0
19	1	1	1
19	1	1	1
19	1	1	0
20	1	0	1
20	1	0	0
20	1	0	1
20	1	0	1
20	1	0	0
20	1	0	1
20	1	0	1
20	1	0	1
20	1	0	1
20	1	0	1
20	1	0	1
20	1	0	1
20	1	0	1
20	1	0	0
20	1	0	1
20	1	0	1
20	1	1	1
20	1	1	1
20	1	1	1
20	1	1	1
20	1	1	0
20	1	1	1
20	1	1	1
20	1	1	1
20	1	1	1
20	1	1	1
20	1	1	1
20	1	1	0
20	1	1	0
20	1	1	0
20	1	1	1
20	1	1	0
21	0	0	1
21	0	0	1
21	0	0	1
21	0	0	0
21	0	0	1
21	0	0	1
21	0	0	1
21	0	0	0
21	0	0	0
21	0	0	0
21	0	0	1
21	0	0	1
21	0	0	0
21	0	0	0
21	0	0	1
21	0	0	1
21	0	1	1
21	0	1	1
21	0	1	1
21	0	1	0
21	0	1	1
21	0	1	0
21	0	1	1
21	0	1	1
21	0	1	1
21	0	1	1
21	0	1	0
21	0	1	0
21	0	1	1
21	0	1	0
21	0	1	0
21	0	1	1
22	1	0	1
22	1	0	1
22	1	0	1
22	1	0	1
22	1	0	1
22	1	0	1
22	1	0	1
22	1	0	1
22	1	0	1
22	1	0	1
22	1	0	1
22	1	0	1
22	1	0	1
22	1	0	1
22	1	0	1
22	1	0	1
22	1	1	1
22	1	1	1
22	1	1	1
22	1	1	1
22	1	1	1
22	1	1	1
22	1	1	0
22	1	1	0
22	1	1	1
22	1	1	0
22	1	1	0
22	1	1	1
22	1	1	1
22	1	1	0
22	1	1	1
22	1	1	0
23	0	0	1
23	0	0	1
23	0	0	1
23	0	0	1
23	0	0	1
23	0	0	1
23	0	0	0
23	0	0	1
23	0	0	1
23	0	0	1
23	0	0	1
23	0	0	1
23	0	0	1
23	0	0	1
23	0	0	1
23	0	0	0
23	0	1	1
23	0	1	1
23	0	1	0
23	0	1	0
23	0	1	1
23	0	1	1
23	0	1	0
23	0	1	0
23	0	1	0
23	0	1	0
23	0	1	1
23	0	1	0
23	0	1	1
23	0	1	0
23	0	1	1
23	0	1	1
24	0	0	0
24	0	0	1
24	0	0	0
24	0	0	1
24	0	0	0
24	0	0	1
24	0	0	1
24	0	0	1
24	0	0	0
24	0	0	1
24	0	0	1
24	0	0	0
24	0	0	1
24	0	0	1
24	0	0	0
24	0	0	1
24	0	1	0
24	0	1	1
24	0	1	0
24	0	1	1
24	0	1	1
24	0	1	1
24	0	1	0
24	0	1	0
24	0	1	1
24	0	1	1
24	0	1	1
24	0	1	0
24	0	1	0
24	0	1	1
24	0	1	1
24	0	1	1
25	1	0	1
25	1	0	0
25	1	0	1
25	1	0	0
25	1	0	1
25	1	0	0
25	1	0	1
25	1	0	0
25	1	0	1
25	1	0	1
25	1	0	1
25	1	0	0
25	1	0	1
25	1	0	1
25	1	0	1
25	1	0	1
25	1	1	1
25	1	1	0
25	1	1	1
25	1	1	1
25	1	1	0
25	1	1	1
25	1	1	1
25	1	1	1
25	1	1	1
25	1	1	0
25	1	1	1
25	1	1	0
25	1	1	1
25	1	1	1
25	1	1	0
25	1	1	0
26	1	0	1
26	1	0	0
26	1	0	1
26	1	0	1
26	1	0	0
26	1	0	1
26	1	0	1
26	1	0	1
26	1	0	1
26	1	0	0
26	1	0	0
26	1	0	1
26	1	0	1
26	1	0	0
26	1	0	1
26	1	0	0
26	1	1	1
26	1	1	1
26	1	1	1
26	1	1	1
26	1	1	1
26	1	1	1
26	1	1	0
26	1	1	0
26	1	1	1
26	1	1	1
26	1	1	1
26	1	1	0
26	1	1	1
26	1	1	0
26	1	1	1
26	1	1	0
27	1	0	1
27	1	0	0
27	1	0	0
27	1	0	1
27	1	0	1
27	1	0	0
27	1	0	1
27	1	0	0
27	1	0	1
27	1	0	1
27	1	0	1
27	1	0	0
27	1	0	1
27	1	0	0
27	1	0	1
27	1	0	1
27	1	1	1
27	1	1	1
27	1	1	1
27	1	1	1
27	1	1	0
27	1	1	0
27	1	1	0
27	1	1	1
27	1	1	0
27	1	1	1
27	1	1	0
27	1	1	1
27	1	1	0
27	1	1	0
27	1	1	1
27	1	1	0
28	0	0	1
28	0	0	1
28	0	0	1
28	0	0	1
28	0	0	0
28	0	0	1
28	0	0	1
28	0	0	0
28	0	0	0
28	0	0	0
28	0	0	0
28	0	0	1
28	0	0	0
28	0	0	1
28	0	0	0
28	0	0	1
28	0	1	1
28	0	1	1
28	0	1	0
28	0	1	1
28	0	1	1
28	0	1	0
28	0	1	0
28	0	1	1
28	0	1	1
28	0	1	1
28	0	1	1
28	0	1	1
28	0	1	1
28	0	1	1
28	0	1	1
28	0	1	0
30	0	0	0
30	0	0	0
30	0	0	0
30	0	0	1
30	0	0	0
30	0	0	1
30	0	0	0
30	0	0	0
30	0	0	1
30	0	0	1
30	0	0	1
30	0	0	0
30	0	0	0
30	0	0	1
30	0	0	1
30	0	0	0
30	0	1	1
30	0	1	1
30	0	1	0
30	0	1	1
30	0	1	0
30	0	1	1
30	0	1	0
30	0	1	0
30	0	1	1
30	0	1	1
30	0	1	1
30	0	1	1
30	0	1	1
30	0	1	0
30	0	1	1
30	0	1	0
31	0	0	1
31	0	0	1
31	0	0	1
31	0	0	1
31	0	0	0
31	0	0	1
31	0	0	1
31	0	0	0
31	0	0	1
31	0	0	1
31	0	0	1
31	0	0	1
31	0	0	1
31	0	0	1
31	0	0	0
31	0	0	1
31	0	1	0
31	0	1	1
31	0	1	0
31	0	1	0
31	0	1	1
31	0	1	0
31	0	1	0
31	0	1	0
31	0	1	1
31	0	1	0
31	0	1	1
31	0	1	0
31	0	1	1
31	0	1	0
31	0	1	0
31	0	1	0
32	1	0	1
32	1	0	1
32	1	0	1
32	1	0	1
32	1	0	0
32	1	0	0
32	1	0	1
32	1	0	1
32	1	0	0
32	1	0	0
32	1	0	1
32	1	0	0
32	1	0	0
32	1	0	0
32	1	0	0
32	1	0	1
32	1	1	1
32	1	1	0
32	1	1	0
32	1	1	0
32	1	1	1
32	1	1	0
32	1	1	0
32	1	1	1
32	1	1	0
32	1	1	1
32	1	1	0
32	1	1	1
32	1	1	0
32	1	1	1
32	1	1	0
32	1	1	1
33	1	0	0
33	1	0	1
33	1	0	1
33	1	0	1
33	1	0	1
33	1	0	0
33	1	0	0
33	1	0	0
33	1	0	1
33	1	0	1
33	1	0	1
33	1	0	1
33	1	0	1
33	1	0	1
33	1	0	0
33	1	0	1
33	1	1	1
33	1	1	1
33	1	1	1
33	1	1	0
33	1	1	1
33	1	1	1
33	1	1	0
33	1	1	1
33	1	1	1
33	1	1	1
33	1	1	0
33	1	1	1
33	1	1	1
33	1	1	0
33	1	1	0
33	1	1	0
34	0	0	0
34	0	0	1
34	0	0	1
34	0	0	0
34	0	0	1
34	0	0	1
34	0	0	1
34	0	0	0
34	0	0	1
34	0	0	1
34	0	0	1
34	0	0	0
34	0	0	0
34	0	0	0
34	0	0	0
34	0	0	1
34	0	1	1
34	0	1	1
34	0	1	1
34	0	1	1
34	0	1	1
34	0	1	1
34	0	1	1
34	0	1	1
34	0	1	1
34	0	1	1
34	0	1	1
34	0	1	0
34	0	1	1
34	0	1	1
34	0	1	0
34	0	1	0
35	0	0	0
35	0	0	1
35	0	0	1
35	0	0	1
35	0	0	0
35	0	0	1
35	0	0	1
35	0	0	1
35	0	0	1
35	0	0	0
35	0	0	1
35	0	0	1
35	0	0	1
35	0	0	1
35	0	0	1
35	0	0	0
35	0	1	0
35	0	1	1
35	0	1	1
35	0	1	0
35	0	1	1
35	0	1	1
35	0	1	1
35	0	1	1
35	0	1	1
35	0	1	1
35	0	1	1
35	0	1	1
35	0	1	1
35	0	1	1
35	0	1	1
35	0	1	0
36	1	0	1
36	1	0	1
36	1	0	0
36	1	0	1
36	1	0	0
36	1	0	0
36	1	0	1
36	1	0	1
36	1	0	1
36	1	0	0
36	1	0	1
36	1	0	0
36	1	0	0
36	1	0	1
36	1	0	1
36	1	0	0
36	1	1	0
36	1	1	0
36	1	1	1
36	1	1	1
36	1	1	1
36	1	1	0
36	1	1	1
36	1	1	1
36	1	1	1
36	1	1	1
36	1	1	0
36	1	1	1
36	1	1	0
36	1	1	0
36	1	1	1
36	1	1	1
38	0	0	1
38	0	0	1
38	0	0	0
38	0	0	1
38	0	0	1
38	0	0	1
38	0	0	0
38	0	0	0
38	0	0	0
38	0	0	1
38	0	0	0
38	0	0	0
38	0	0	1
38	0	0	0
38	0	0	0
38	0	0	1
38	0	1	1
38	0	1	1
38	0	1	0
38	0	1	1
38	0	1	1
38	0	1	1
38	0	1	1
38	0	1	1
38	0	1	0
38	0	1	1
38	0	1	1
38	0	1	1
38	0	1	1
38	0	1	1
38	0	1	0
38	0	1	1
39	0	0	0
39	0	0	1
39	0	0	0
39	0	0	1
39	0	0	0
39	0	0	1
39	0	0	0
39	0	0	1
39	0	0	1
39	0	0	1
39	0	0	1
39	0	0	0
39	0	0	1
39	0	0	0
39	0	0	1
39	0	0	0
39	0	1	0
39	0	1	1
39	0	1	0
39	0	1	1
39	0	1	1
39	0	1	1
39	0	1	1
39	0	1	1
39	0	1	1
39	0	1	1
39	0	1	1
39	0	1	0
39	0	1	1
39	0	1	1
39	0	1	1
39	0	1	0
40	1	0	0
40	1	0	1
40	1	0	1
40	1	0	1
40	1	0	0
40	1	0	0
40	1	0	0
40	1	0	1
40	1	0	0
40	1	0	1
40	1	0	1
40	1	0	0
40	1	0	0
40	1	0	1
40	1	0	0
40	1	0	0
40	1	1	0
40	1	1	1
40	1	1	1
40	1	1	1
40	1	1	0
40	1	1	0
40	1	1	0
40	1	1	0
40	1	1	1
40	1	1	0
40	1	1	0
40	1	1	0
40	1	1	1
40	1	1	0
40	1	1	0
40	1	1	1
41	1	0	1
41	1	0	1
41	1	0	1
41	1	0	1
41	1	0	0
41	1	0	0
41	1	0	1
41	1	0	1
41	1	0	1
41	1	0	1
41	1	0	1
41	1	0	1
41	1	0	1
41	1	0	1
41	1	0	1
41	1	0	0
41	1	1	1
41	1	1	1
41	1	1	0
41	1	1	1
41	1	1	0
41	1	1	1
41	1	1	1
41	1	1	1
41	1	1	1
41	1	1	1
41	1	1	0
41	1	1	1
41	1	1	1
41	1	1	1
41	1	1	1
41	1	1	0
