# Supplementary material for: Differential activation of a frontoparietal network explains population-level differences in statistical learning from speech
Source: PLoS Biol. 2022 Jul 6;20(7):e3001712. doi: 10.1371/journal.pbio.3001712 (PMC9292101; doi:10.1371/journal.pbio.3001712)
Supplement: S7 Data — (CSV) [file pbio.3001712.s010.csv]

	HL	Medial Frontal Executive with Audit	cerebellar	AudioMotor	Language	Right Insula	DMN	Right Language	SensoriMotor	SensoriParietal	Fronto Parietal	Bilateral Language DMN	Hipocampal	SL learning
1	1	NaN	0.00096736	0.051019	0.061347	-0.025979	-0.018395	0.0030002	0.027456	0.0081344	0.044632	-0.0081803	-0.0060011	0.75
2	1	-0.016036	-0.0048217	0.047343	0.014094	0.013255	0.019309	0.042167	0.015586	0.01905	0.049247	0.01477	-0.0088984	0.6875
3	1	-0.071477	0.04374	0.091433	0.0064253	0.059741	0.013938	0.056686	0.038329	-0.010658	0.012815	0.020816	-0.0021226	1
4	1	-0.0020443	0.033761	0.071092	0.043396	NaN	0.031694	0.028161	0.046093	0.026975	0.036042	NaN	0.0029665	0.625
5	1	-0.016862	-0.037763	0.064548	0.018767	0.011274	-0.049056	0.052624	0.0078104	-0.0032102	0.025105	-0.046201	-0.0034389	0.75
6	1	-0.016535	0.029211	0.035281	0.045533	0.010446	-0.011416	0.0069027	0.022243	-0.023208	0.053248	-0.027597	0.001065	0.875
7	1	-0.011358	-0.013844	0.05892	-0.00033356	0.034261	-0.03255	0.0096024	0.052006	0.023597	0.051112	-0.024574	-0.003035	0.8125
8	1	-0.0078198	-0.010803	0.050016	-0.012081	0.0022702	-0.039252	0.017959	0.018226	-0.01246	0.017723	-0.0041122	0.0042232	0.625
9	1	-0.035543	-0.02235	0.052526	0.0017084	0.036213	-0.012717	0.022073	0.026954	-0.0027837	0.054627	0.0050023	-0.0031004	0.8125
10	1	-0.020288	-0.038467	NaN	-0.0045033	-0.017365	-0.027949	0.070532	NaN	-0.035733	0.015896	-0.019279	-0.0062371	NaN
11	1	0.019061	-0.022166	0.033506	-0.034074	-0.0017341	0.0068572	0.021614	0.00020047	-0.0085485	-0.017024	0.0065173	0.0069877	0.6875
12	1	-0.038283	0.03673	0.06749	0.048532	0.0021358	0.023322	0.044188	0.030112	-0.0060752	0.090699	-0.041422	-0.0010506	0.625
13	1	-0.046431	0.019787	0.04647	0.054717	0.0061519	-0.044491	0.012389	0.045825	-0.040741	0.061991	-0.013434	0.0060878	0.625
14	1	-0.035623	0.036947	0.0833	-0.016122	0.033241	-0.0073297	0.010143	0.018773	NaN	NaN	0.031713	0.014742	0.6875
15	1	-0.044491	-0.005855	0.049564	-0.018841	-0.0044458	-0.01156	0.064008	0.014085	0.036812	0.10255	-0.0042121	0.0093989	0.5
16	1	NaN	-0.052402	0.031468	0.021421	-0.025359	0.031282	0.047965	0.045715	0.057937	0.092339	-0.016596	NaN	0.6875
17	1	-0.022073	-0.015151	0.054483	NaN	0.0074978	-0.0054508	0.027185	0.027655	0.043948	0.093789	-0.023287	-0.001616	0.5625
18	1	-0.036914	-0.017972	0.018351	-0.0066999	-0.010165	-0.0057137	-0.013201	0.0038749	0.021788	0.010324	-0.0085388	-0.004013	0.4375
19	1	-0.028764	0.036736	0.065571	0.017397	0.016179	0.019501	0.053491	0.013859	-0.0012753	-0.0090452	-0.0011596	-0.0035661	0.8125
20	0	-0.012842	0.039311	0.089985	0.084528	0.071493	0.031753	0.083925	0.034767	0.0018032	NaN	0.011203	-0.0019514	0.75
21	0	-0.031737	0.052234	NaN	0.049022	0.038568	0.018468	0.040444	0.025614	-0.00065449	0.050893	-0.01833	0.0072376
22	0	-0.023875	0.0040183	0.05543	0.068249	0.023376	0.0042814	0.02155	0.022069	0.015808	0.042827	0.037115	0.00032981	0.625
23	0	-0.013606	-0.0073189	0.036111	-0.011828	-0.01337	-0.006262	0.0060393	0.030372	0.034285	-0.0062898	0.019794	0.0013876	0.4375
24	0	-0.022312	0.034847	0.04262	-0.037578	0.01798	-0.0090532	-0.0057171	0.012179	-0.029903	-0.028249	0.010996	0.0063802	0.5
25	0	-0.06799	-0.023796	0.053818	0.014469	0.0043826	-0.047501	0.039238	0.011876	0.060296	0.026611	-0.053422	-0.012109	0.8125
26	0	-0.071963	0.010186	0.050704	0.0187	0.043543	0.0062805	0.028189	0.012289	-0.0025129	0.0041108	-0.011559	0.003491	0.75
27	0	0.0051795	0.031555	0.02586	-0.0011244	0.034783	0.042018	0.073549	-0.0062953	-0.061322	0.062848	0.031518	0.0069368	0.375
28	0	-0.044108	0.038322	0.052058	-0.038967	0.053001	0.028055	0.036028	0.0014182	-0.037602	-0.015316	-0.010191	-0.0011899	0.6875
29	0	NaN	0.06767	0.076885	-0.064757	-0.019554	0.031152	0.018808	0.028863	-0.021009	-0.00045554	-0.027347	-0.014233	0.75
30	0	-0.030135	0.034149	0.05476	-0.050858	0.05447	0.022019	0.047273	NaN	0.0022696	0.027825	-0.05458	0.00079596	0.625
31	0	-0.00068457	-0.0026143	0.042486	0.015748	-0.0018815	-0.012125	-0.0082634	0.011907	-0.015202	0.0026759	0.0045244	0.0048482	0.625
32	0	-0.027205	0.015922	0.064106	0.050598	0.021374	-0.017206	0.053851	0.037666	-0.003024	0.047941	-0.024603	-0.019018	0.875
33	0	-0.04983	0.0012313	0.044523	0.013031	0.0099462	0.019068	0.01937	0.0096063	-0.0018836	0.0077136	0.00031244	0.0025774	0.625
34	0	-0.040499	-0.0046795	0.036657	-0.044344	-0.004511	-0.0094873	0.018441	0.0035246	-0.0038234	-0.0027852	-0.017249	0.010367	0.5625
35	0	0.0061677	0.013997	0.047066	0.0046641	0.014857	-0.034155	-0.017656	NaN	NaN	-0.064631	0.018353	NaN	0.4375
36	0	-0.042924	-0.061016	0.0018916	-0.036903	-0.061734	-0.073577	-0.033987	0.001938	-0.058636	-0.062775	NaN	-0.0040582	0.8125
37	0	-0.025238	-0.034738	0.041734	0.039956	-0.014386	-0.025583	0.01672	0.00089027	0.0077622	0.052987	-0.033761	-0.0015667	0.5625
38	0	0.0019033	NaN	0.016801	-0.0053576	-0.02506	-0.042203	0.0055142	0.022622	0.056776	-0.0057633	0.0078768	-0.0092425	0.75
39	0	-0.029612	-0.020816	0.0075247	NaN	NaN	-0.063956	NaN	-0.0021916	-0.052335	NaN	-0.050109	NaN	0.5625
40	0	-0.017204	-0.010118	0.042264	3.5529E-05	0.013551	-0.050866	0.030484	0.016074	0.0060843	-0.0071534	-0.0019532	0.0014759	0.5
41	0	-0.019138	0.023835	0.033671	0.0081165	-0.031857	0.020415	0.01234	0.0048572	-0.030501	-0.069455	0.0165	0.00091779	0.5625
